# Supplementary material for: Rationally Designed Turn Promoting Mutation in the Amyloid-β Peptide Sequence Stabilizes Oligomers in Solution
Source: PLoS One. 2011 Jul 22;6(7):e21776. doi: 10.1371/journal.pone.0021776 (PMC3142112; doi:10.1371/journal.pone.0021776)
Supplement: PDB S1 — PDB file of five snapshots of the V24-N27 turn from NMR refinement, as displayed in Figure 5a. (PDB) [file pone.0021776.s001.pdb]

HEADER    AMYLOID-BETA MUTANT, RESIDUES 22-29
TITLE     RATIONALLY DESIGNED TURN PROMOTING MUTATION IN THE
TITLE    2 AMYLOID-BETA PEPTIDE SEQUENCE STABILIZES
TITLE    3 OLIGOMERS IN SOLUTION
COMPND    AMYLOID-BETA PEPTIDE, D-PROLINE MUTANT
COMPND   2 MET35NLE, GLY37DPR
AUTHOR    J.RAJADAS, C.W.LIU, P.A.NOVICK, N.W.KELLEY,
AUTHOR   2 M.INAYATHULLAH, M.C.LEMIEUX, V.S.PANDE
REVDAT    11-APRIL-2011
JOURNAL   PLOS ONE
REMARK    CREATED USING GROMACS AS DESCRIBED IN THE
REMARK    PUBLICATION REFERENCED ABOVE
REMARK    EXPLICIT SOLVENT IN A DODECAHEDRAL BOX
REMARK    DISTANCE RESTRAINTS INPLEMENTED ACCORDING TO 
REMARK    NMR DATA.  SOLVENT ATOMS OMITTED HERE.
REMARK    SEQUENCE INCLUDED IN THIS FILE
REMARK    ACE GLU ASP VAL GLY SER ASN LYS GLY NME 
REMARK    GENERATED BY TRJCONV
REMARK    THIS IS A SIMULATION BOX
CRYST1   54.033   54.033   54.034  60.00  60.00  90.00 P 1           1
MODEL        1                                                                  ATOM      1 1HH3 ACE     1      35.420  43.550  15.670  1.00  0.00            
ATOM      2  CH3 ACE     1      35.060  42.580  16.010  1.00  0.00            
ATOM      3 2HH3 ACE     1      35.690  41.950  16.640  1.00  0.00            
ATOM      4 3HH3 ACE     1      34.920  42.100  15.050  1.00  0.00            
ATOM      5  C   ACE     1      33.720  42.600  16.740  1.00  0.00            
ATOM      6  O   ACE     1      32.690  42.360  16.120  1.00  0.00            
ATOM      7  N   GLU     2      33.590  42.630  18.070  1.00  0.00            
ATOM      8  H   GLU     2      32.670  42.740  18.470  1.00  0.00            
ATOM      9  CA  GLU     2      34.650  42.820  19.050  1.00  0.00            
ATOM     10  HA  GLU     2      35.610  42.850  18.540  1.00  0.00            
ATOM     11  CB  GLU     2      34.380  44.170  19.700  1.00  0.00            
ATOM     12  HB1 GLU     2      35.120  44.290  20.480  1.00  0.00            
ATOM     13  HB2 GLU     2      33.390  44.140  20.170  1.00  0.00            
ATOM     14  CG  GLU     2      34.440  45.370  18.740  1.00  0.00            
ATOM     15  HG1 GLU     2      33.630  45.290  18.020  1.00  0.00            
ATOM     16  HG2 GLU     2      35.440  45.190  18.340  1.00  0.00            
ATOM     17  CD  GLU     2      34.390  46.770  19.340  1.00  0.00            
ATOM     18  OE1 GLU     2      35.440  47.400  19.600  1.00  0.00            
ATOM     19  OE2 GLU     2      33.280  47.260  19.630  1.00  0.00            
ATOM     20  C   GLU     2      34.650  41.610  19.980  1.00  0.00            
ATOM     21  O   GLU     2      34.640  41.840  21.180  1.00  0.00            
ATOM     22  N   ASP     3      34.640  40.370  19.470  1.00  0.00            
ATOM     23  H   ASP     3      34.870  40.140  18.510  1.00  0.00            
ATOM     24  CA  ASP     3      34.360  39.260  20.350  1.00  0.00            
ATOM     25  HA  ASP     3      33.550  39.590  21.000  1.00  0.00            
ATOM     26  CB  ASP     3      33.750  38.140  19.510  1.00  0.00            
ATOM     27  HB1 ASP     3      34.580  37.610  19.030  1.00  0.00            
ATOM     28  HB2 ASP     3      33.100  38.610  18.770  1.00  0.00            
ATOM     29  CG  ASP     3      33.020  37.110  20.350  1.00  0.00            
ATOM     30  OD1 ASP     3      33.390  35.920  20.400  1.00  0.00            
ATOM     31  OD2 ASP     3      32.110  37.530  21.110  1.00  0.00            
ATOM     32  C   ASP     3      35.550  38.790  21.180  1.00  0.00            
ATOM     33  O   ASP     3      35.390  38.490  22.350  1.00  0.00            
ATOM     34  N   VAL     4      36.740  38.780  20.570  1.00  0.00            
ATOM     35  H   VAL     4      36.740  38.970  19.570  1.00  0.00            
ATOM     36  CA  VAL     4      38.020  38.620  21.220  1.00  0.00            
ATOM     37  HA  VAL     4      37.780  37.960  22.060  1.00  0.00            
ATOM     38  CB  VAL     4      39.020  37.770  20.440  1.00  0.00            
ATOM     39  HB  VAL     4      39.570  38.430  19.750  1.00  0.00            
ATOM     40  CG1 VAL     4      40.140  37.260  21.350  1.00  0.00            
ATOM     41 1HG1 VAL     4      39.720  36.630  22.140  1.00  0.00            
ATOM     42 2HG1 VAL     4      40.720  38.070  21.800  1.00  0.00            
ATOM     43 3HG1 VAL     4      40.860  36.740  20.730  1.00  0.00            
ATOM     44  CG2 VAL     4      38.440  36.660  19.580  1.00  0.00            
ATOM     45 1HG2 VAL     4      37.910  35.930  20.190  1.00  0.00            
ATOM     46 2HG2 VAL     4      39.250  36.120  19.080  1.00  0.00            
ATOM     47 3HG2 VAL     4      37.770  37.100  18.830  1.00  0.00            
ATOM     48  C   VAL     4      38.560  39.950  21.710  1.00  0.00            
ATOM     49  O   VAL     4      39.170  40.020  22.780  1.00  0.00            
ATOM     50  N   GLY     5      38.310  41.090  21.030  1.00  0.00            
ATOM     51  H   GLY     5      37.880  41.020  20.120  1.00  0.00            
ATOM     52  CA  GLY     5      38.440  42.400  21.630  1.00  0.00            
ATOM     53  HA1 GLY     5      38.090  43.250  21.050  1.00  0.00            
ATOM     54  HA2 GLY     5      37.750  42.370  22.470  1.00  0.00            
ATOM     55  C   GLY     5      39.830  42.670  22.160  1.00  0.00            
ATOM     56  O   GLY     5      40.810  42.580  21.410  1.00  0.00            
ATOM     57  N   SER     6      39.900  43.150  23.410  1.00  0.00            
ATOM     58  H   SER     6      39.050  43.370  23.920  1.00  0.00            
ATOM     59  CA  SER     6      41.130  43.560  24.030  1.00  0.00            
ATOM     60  HA  SER     6      41.600  44.350  23.440  1.00  0.00            
ATOM     61  CB  SER     6      40.640  44.080  25.380  1.00  0.00            
ATOM     62  HB1 SER     6      41.510  44.260  26.010  1.00  0.00            
ATOM     63  HB2 SER     6      40.000  43.350  25.870  1.00  0.00            
ATOM     64  OG  SER     6      39.920  45.290  25.350  1.00  0.00            
ATOM     65  HG  SER     6      39.550  45.470  26.220  1.00  0.00            
ATOM     66  C   SER     6      42.080  42.400  24.230  1.00  0.00            
ATOM     67  O   SER     6      43.290  42.620  24.300  1.00  0.00            
ATOM     68  N   ASN     7      41.520  41.190  24.210  1.00  0.00            
ATOM     69  H   ASN     7      40.550  41.120  23.970  1.00  0.00            
ATOM     70  CA  ASN     7      42.270  39.960  24.370  1.00  0.00            
ATOM     71  HA  ASN     7      43.000  40.180  25.140  1.00  0.00            
ATOM     72  CB  ASN     7      41.280  38.880  24.820  1.00  0.00            
ATOM     73  HB1 ASN     7      40.670  38.530  23.990  1.00  0.00            
ATOM     74  HB2 ASN     7      40.690  39.250  25.660  1.00  0.00            
ATOM     75  CG  ASN     7      42.040  37.640  25.260  1.00  0.00            
ATOM     76  OD1 ASN     7      42.220  36.670  24.520  1.00  0.00            
ATOM     77  ND2 ASN     7      42.700  37.650  26.420  1.00  0.00            
ATOM     78 1HD2 ASN     7      42.770  38.540  26.890  1.00  0.00            
ATOM     79 2HD2 ASN     7      43.030  36.770  26.800  1.00  0.00            
ATOM     80  C   ASN     7      42.980  39.620  23.070  1.00  0.00            
ATOM     81  O   ASN     7      43.870  38.750  23.110  1.00  0.00            
ATOM     82  N   LYS     8      42.730  40.210  21.900  1.00  0.00            
ATOM     83  H   LYS     8      41.940  40.830  21.860  1.00  0.00            
ATOM     84  CA  LYS     8      43.440  39.960  20.660  1.00  0.00            
ATOM     85  HA  LYS     8      43.540  38.930  20.320  1.00  0.00            
ATOM     86  CB  LYS     8      42.750  40.680  19.500  1.00  0.00            
ATOM     87  HB1 LYS     8      43.390  40.460  18.640  1.00  0.00            
ATOM     88  HB2 LYS     8      42.610  41.730  19.740  1.00  0.00            
ATOM     89  CG  LYS     8      41.420  40.040  19.120  1.00  0.00            
ATOM     90  HG1 LYS     8      40.920  39.900  20.090  1.00  0.00            
ATOM     91  HG2 LYS     8      41.630  39.070  18.660  1.00  0.00            
ATOM     92  CD  LYS     8      40.630  40.970  18.210  1.00  0.00            
ATOM     93  HD1 LYS     8      40.450  41.890  18.750  1.00  0.00            
ATOM     94  HD2 LYS     8      39.650  40.560  17.960  1.00  0.00            
ATOM     95  CE  LYS     8      41.260  41.340  16.870  1.00  0.00            
ATOM     96  HE1 LYS     8      42.230  41.800  17.070  1.00  0.00            
ATOM     97  HE2 LYS     8      40.610  42.030  16.340  1.00  0.00            
ATOM     98  NZ  LYS     8      41.440  40.140  16.030  1.00  0.00            
ATOM     99  HZ1 LYS     8      41.560  40.280  15.050  1.00  0.00            
ATOM    100  HZ2 LYS     8      40.670  39.500  16.210  1.00  0.00            
ATOM    101  HZ3 LYS     8      42.180  39.500  16.320  1.00  0.00            
ATOM    102  C   LYS     8      44.860  40.500  20.820  1.00  0.00            
ATOM    103  O   LYS     8      45.090  41.420  21.600  1.00  0.00            
ATOM    104  N   GLY     9      45.810  40.010  20.010  1.00  0.00            
ATOM    105  H   GLY     9      45.580  39.270  19.370  1.00  0.00            
ATOM    106  CA  GLY     9      47.230  40.270  20.090  1.00  0.00            
ATOM    107  HA1 GLY     9      47.370  40.950  20.930  1.00  0.00            
ATOM    108  HA2 GLY     9      47.780  39.330  20.200  1.00  0.00            
ATOM    109  C   GLY     9      47.650  41.030  18.840  1.00  0.00            
ATOM    110  O   GLY     9      46.810  41.640  18.190  1.00  0.00            
ATOM    111  N   NME    10      48.970  41.090  18.630  1.00  0.00            
ATOM    112  H   NME    10      49.640  40.710  19.280  1.00  0.00            
ATOM    113  CH3 NME    10      49.570  41.660  17.450  1.00  0.00            
ATOM    114 1HH3 NME    10      48.800  41.840  16.710  1.00  0.00            
ATOM    115 2HH3 NME    10      50.150  42.530  17.770  1.00  0.00            
ATOM    116 3HH3 NME    10      50.290  40.940  17.040  1.00  0.00            
TER
ENDMDL
MODEL        2
ATOM      1 1HH3 ACE     1      31.610  39.690  15.860  1.00  0.00            
ATOM      2  CH3 ACE     1      31.800  38.620  15.750  1.00  0.00            
ATOM      3 2HH3 ACE     1      32.750  38.550  15.220  1.00  0.00            
ATOM      4 3HH3 ACE     1      31.090  38.060  15.140  1.00  0.00            
ATOM      5  C   ACE     1      31.880  37.930  17.100  1.00  0.00            
ATOM      6  O   ACE     1      31.050  37.130  17.550  1.00  0.00            
ATOM      7  N   GLU     2      32.900  38.190  17.930  1.00  0.00            
ATOM      8  H   GLU     2      33.010  37.580  18.720  1.00  0.00            
ATOM      9  CA  GLU     2      33.920  39.210  17.810  1.00  0.00            
ATOM     10  HA  GLU     2      33.690  40.160  17.320  1.00  0.00            
ATOM     11  CB  GLU     2      34.270  39.560  19.250  1.00  0.00            
ATOM     12  HB1 GLU     2      35.210  40.100  19.300  1.00  0.00            
ATOM     13  HB2 GLU     2      34.450  38.640  19.790  1.00  0.00            
ATOM     14  CG  GLU     2      33.310  40.420  20.090  1.00  0.00            
ATOM     15  HG1 GLU     2      32.430  39.880  20.430  1.00  0.00            
ATOM     16  HG2 GLU     2      32.810  41.100  19.410  1.00  0.00            
ATOM     17  CD  GLU     2      33.820  41.150  21.330  1.00  0.00            
ATOM     18  OE1 GLU     2      33.890  42.390  21.300  1.00  0.00            
ATOM     19  OE2 GLU     2      34.200  40.460  22.310  1.00  0.00            
ATOM     20  C   GLU     2      35.170  38.610  17.190  1.00  0.00            
ATOM     21  O   GLU     2      35.400  37.410  17.240  1.00  0.00            
ATOM     22  N   ASP     3      36.010  39.480  16.620  1.00  0.00            
ATOM     23  H   ASP     3      35.710  40.430  16.430  1.00  0.00            
ATOM     24  CA  ASP     3      37.280  39.040  16.070  1.00  0.00            
ATOM     25  HA  ASP     3      37.140  38.050  15.650  1.00  0.00            
ATOM     26  CB  ASP     3      37.630  40.050  14.980  1.00  0.00            
ATOM     27  HB1 ASP     3      37.680  41.060  15.380  1.00  0.00            
ATOM     28  HB2 ASP     3      36.840  40.020  14.220  1.00  0.00            
ATOM     29  CG  ASP     3      38.960  39.800  14.280  1.00  0.00            
ATOM     30  OD1 ASP     3      39.900  40.540  14.620  1.00  0.00            
ATOM     31  OD2 ASP     3      39.110  38.810  13.520  1.00  0.00            
ATOM     32  C   ASP     3      38.370  39.000  17.130  1.00  0.00            
ATOM     33  O   ASP     3      39.270  38.170  17.130  1.00  0.00            
ATOM     34  N   VAL     4      38.090  39.800  18.170  1.00  0.00            
ATOM     35  H   VAL     4      37.370  40.490  17.990  1.00  0.00            
ATOM     36  CA  VAL     4      38.810  39.870  19.420  1.00  0.00            
ATOM     37  HA  VAL     4      39.840  39.680  19.120  1.00  0.00            
ATOM     38  CB  VAL     4      38.930  41.270  20.010  1.00  0.00            
ATOM     39  HB  VAL     4      37.990  41.660  20.430  1.00  0.00            
ATOM     40  CG1 VAL     4      39.930  41.290  21.170  1.00  0.00            
ATOM     41 1HG1 VAL     4      39.940  42.300  21.600  1.00  0.00            
ATOM     42 2HG1 VAL     4      40.920  41.120  20.760  1.00  0.00            
ATOM     43 3HG1 VAL     4      39.590  40.640  21.970  1.00  0.00            
ATOM     44  CG2 VAL     4      39.570  42.220  19.020  1.00  0.00            
ATOM     45 1HG2 VAL     4      40.550  41.860  18.690  1.00  0.00            
ATOM     46 2HG2 VAL     4      39.770  43.220  19.410  1.00  0.00            
ATOM     47 3HG2 VAL     4      38.960  42.370  18.130  1.00  0.00            
ATOM     48  C   VAL     4      38.380  38.820  20.420  1.00  0.00            
ATOM     49  O   VAL     4      38.880  37.700  20.410  1.00  0.00            
ATOM     50  N   GLY     5      37.380  39.170  21.240  1.00  0.00            
ATOM     51  H   GLY     5      36.820  39.990  21.040  1.00  0.00            
ATOM     52  CA  GLY     5      36.860  38.350  22.300  1.00  0.00            
ATOM     53  HA1 GLY     5      35.860  38.770  22.420  1.00  0.00            
ATOM     54  HA2 GLY     5      36.750  37.360  21.870  1.00  0.00            
ATOM     55  C   GLY     5      37.720  38.330  23.570  1.00  0.00            
ATOM     56  O   GLY     5      38.420  39.310  23.780  1.00  0.00            
ATOM     57  N   SER     6      37.660  37.270  24.360  1.00  0.00            
ATOM     58  H   SER     6      37.280  36.410  23.990  1.00  0.00            
ATOM     59  CA  SER     6      38.550  36.910  25.440  1.00  0.00            
ATOM     60  HA  SER     6      39.020  37.780  25.890  1.00  0.00            
ATOM     61  CB  SER     6      37.890  36.070  26.540  1.00  0.00            
ATOM     62  HB1 SER     6      38.590  35.600  27.240  1.00  0.00            
ATOM     63  HB2 SER     6      37.390  35.150  26.270  1.00  0.00            
ATOM     64  OG  SER     6      37.010  36.920  27.240  1.00  0.00            
ATOM     65  HG  SER     6      37.050  36.750  28.190  1.00  0.00            
ATOM     66  C   SER     6      39.820  36.210  24.970  1.00  0.00            
ATOM     67  O   SER     6      40.850  36.160  25.640  1.00  0.00            
ATOM     68  N   ASN     7      39.720  35.530  23.810  1.00  0.00            
ATOM     69  H   ASN     7      38.810  35.590  23.380  1.00  0.00            
ATOM     70  CA  ASN     7      40.750  34.830  23.100  1.00  0.00            
ATOM     71  HA  ASN     7      41.190  34.200  23.900  1.00  0.00            
ATOM     72  CB  ASN     7      40.180  33.830  22.100  1.00  0.00            
ATOM     73  HB1 ASN     7      39.610  34.370  21.340  1.00  0.00            
ATOM     74  HB2 ASN     7      39.470  33.150  22.560  1.00  0.00            
ATOM     75  CG  ASN     7      41.220  32.930  21.440  1.00  0.00            
ATOM     76  OD1 ASN     7      41.840  33.380  20.490  1.00  0.00            
ATOM     77  ND2 ASN     7      41.460  31.700  21.910  1.00  0.00            
ATOM     78 1HD2 ASN     7      40.930  31.420  22.710  1.00  0.00            
ATOM     79 2HD2 ASN     7      41.920  31.000  21.350  1.00  0.00            
ATOM     80  C   ASN     7      41.810  35.690  22.430  1.00  0.00            
ATOM     81  O   ASN     7      42.930  35.800  22.930  1.00  0.00            
ATOM     82  N   LYS     8      41.550  36.370  21.310  1.00  0.00            
ATOM     83  H   LYS     8      40.630  36.320  20.880  1.00  0.00            
ATOM     84  CA  LYS     8      42.520  37.220  20.650  1.00  0.00            
ATOM     85  HA  LYS     8      43.460  36.690  20.500  1.00  0.00            
ATOM     86  CB  LYS     8      42.070  37.530  19.230  1.00  0.00            
ATOM     87  HB1 LYS     8      41.000  37.720  19.090  1.00  0.00            
ATOM     88  HB2 LYS     8      42.210  36.630  18.640  1.00  0.00            
ATOM     89  CG  LYS     8      42.810  38.720  18.610  1.00  0.00            
ATOM     90  HG1 LYS     8      43.850  38.370  18.590  1.00  0.00            
ATOM     91  HG2 LYS     8      42.600  39.590  19.220  1.00  0.00            
ATOM     92  CD  LYS     8      42.400  39.060  17.190  1.00  0.00            
ATOM     93  HD1 LYS     8      41.340  39.280  17.310  1.00  0.00            
ATOM     94  HD2 LYS     8      42.550  38.170  16.590  1.00  0.00            
ATOM     95  CE  LYS     8      43.100  40.320  16.670  1.00  0.00            
ATOM     96  HE1 LYS     8      44.170  40.180  16.850  1.00  0.00            
ATOM     97  HE2 LYS     8      42.730  41.200  17.200  1.00  0.00            
ATOM     98  NZ  LYS     8      42.740  40.590  15.270  1.00  0.00            
ATOM     99  HZ1 LYS     8      43.280  39.980  14.670  1.00  0.00            
ATOM    100  HZ2 LYS     8      42.870  41.590  15.110  1.00  0.00            
ATOM    101  HZ3 LYS     8      41.750  40.410  15.210  1.00  0.00            
ATOM    102  C   LYS     8      42.990  38.370  21.510  1.00  0.00            
ATOM    103  O   LYS     8      42.240  38.930  22.310  1.00  0.00            
ATOM    104  N   GLY     9      44.270  38.730  21.350  1.00  0.00            
ATOM    105  H   GLY     9      44.800  38.200  20.680  1.00  0.00            
ATOM    106  CA  GLY     9      44.970  39.740  22.120  1.00  0.00            
ATOM    107  HA1 GLY     9      45.520  40.370  21.430  1.00  0.00            
ATOM    108  HA2 GLY     9      44.230  40.360  22.620  1.00  0.00            
ATOM    109  C   GLY     9      45.900  39.190  23.200  1.00  0.00            
ATOM    110  O   GLY     9      45.580  38.200  23.860  1.00  0.00            
ATOM    111  N   NME    10      47.020  39.910  23.330  1.00  0.00            
ATOM    112  H   NME    10      47.160  40.570  22.590  1.00  0.00            
ATOM    113  CH3 NME    10      48.180  39.570  24.120  1.00  0.00            
ATOM    114 1HH3 NME    10      48.910  39.200  23.400  1.00  0.00            
ATOM    115 2HH3 NME    10      48.560  40.470  24.610  1.00  0.00            
ATOM    116 3HH3 NME    10      47.820  38.780  24.780  1.00  0.00            
TER
ENDMDL
MODEL        3
ATOM      1 1HH3 ACE     1      31.090  42.880  19.030  1.00  0.00            
ATOM      2  CH3 ACE     1      30.560  41.930  19.060  1.00  0.00            
ATOM      3 2HH3 ACE     1      29.570  42.090  18.630  1.00  0.00            
ATOM      4 3HH3 ACE     1      30.640  41.540  20.080  1.00  0.00            
ATOM      5  C   ACE     1      31.270  41.020  18.070  1.00  0.00            
ATOM      6  O   ACE     1      30.630  41.040  17.010  1.00  0.00            
ATOM      7  N   GLU     2      32.320  40.240  18.330  1.00  0.00            
ATOM      8  H   GLU     2      32.590  39.600  17.600  1.00  0.00            
ATOM      9  CA  GLU     2      33.310  40.460  19.370  1.00  0.00            
ATOM     10  HA  GLU     2      32.810  40.780  20.290  1.00  0.00            
ATOM     11  CB  GLU     2      34.120  39.210  19.660  1.00  0.00            
ATOM     12  HB1 GLU     2      34.990  39.490  20.250  1.00  0.00            
ATOM     13  HB2 GLU     2      34.420  38.840  18.670  1.00  0.00            
ATOM     14  CG  GLU     2      33.430  38.050  20.370  1.00  0.00            
ATOM     15  HG1 GLU     2      33.030  37.450  19.560  1.00  0.00            
ATOM     16  HG2 GLU     2      32.680  38.440  21.070  1.00  0.00            
ATOM     17  CD  GLU     2      34.300  37.090  21.150  1.00  0.00            
ATOM     18  OE1 GLU     2      34.570  37.310  22.350  1.00  0.00            
ATOM     19  OE2 GLU     2      34.930  36.190  20.530  1.00  0.00            
ATOM     20  C   GLU     2      34.200  41.630  18.980  1.00  0.00            
ATOM     21  O   GLU     2      34.680  41.610  17.850  1.00  0.00            
ATOM     22  N   ASP     3      34.410  42.670  19.800  1.00  0.00            
ATOM     23  H   ASP     3      33.750  42.890  20.520  1.00  0.00            
ATOM     24  CA  ASP     3      35.150  43.820  19.320  1.00  0.00            
ATOM     25  HA  ASP     3      34.550  44.290  18.540  1.00  0.00            
ATOM     26  CB  ASP     3      35.290  44.890  20.390  1.00  0.00            
ATOM     27  HB1 ASP     3      36.220  44.600  20.860  1.00  0.00            
ATOM     28  HB2 ASP     3      34.370  44.770  20.960  1.00  0.00            
ATOM     29  CG  ASP     3      35.280  46.280  19.750  1.00  0.00            
ATOM     30  OD1 ASP     3      36.300  47.010  19.750  1.00  0.00            
ATOM     31  OD2 ASP     3      34.250  46.660  19.170  1.00  0.00            
ATOM     32  C   ASP     3      36.530  43.480  18.740  1.00  0.00            
ATOM     33  O   ASP     3      36.910  44.040  17.720  1.00  0.00            
ATOM     34  N   VAL     4      37.240  42.590  19.420  1.00  0.00            
ATOM     35  H   VAL     4      36.720  42.180  20.190  1.00  0.00            
ATOM     36  CA  VAL     4      38.500  41.950  19.100  1.00  0.00            
ATOM     37  HA  VAL     4      38.860  42.370  18.160  1.00  0.00            
ATOM     38  CB  VAL     4      39.530  42.210  20.210  1.00  0.00            
ATOM     39  HB  VAL     4      39.160  41.840  21.170  1.00  0.00            
ATOM     40  CG1 VAL     4      40.890  41.580  19.930  1.00  0.00            
ATOM     41 1HG1 VAL     4      41.290  41.780  18.930  1.00  0.00            
ATOM     42 2HG1 VAL     4      40.750  40.510  20.040  1.00  0.00            
ATOM     43 3HG1 VAL     4      41.670  41.850  20.650  1.00  0.00            
ATOM     44  CG2 VAL     4      39.800  43.710  20.290  1.00  0.00            
ATOM     45 1HG2 VAL     4      40.130  44.120  19.330  1.00  0.00            
ATOM     46 2HG2 VAL     4      40.470  43.940  21.100  1.00  0.00            
ATOM     47 3HG2 VAL     4      38.930  44.270  20.640  1.00  0.00            
ATOM     48  C   VAL     4      38.280  40.450  18.930  1.00  0.00            
ATOM     49  O   VAL     4      38.460  39.850  17.880  1.00  0.00            
ATOM     50  N   GLY     5      37.950  39.780  20.030  1.00  0.00            
ATOM     51  H   GLY     5      37.800  40.360  20.850  1.00  0.00            
ATOM     52  CA  GLY     5      37.880  38.340  20.140  1.00  0.00            
ATOM     53  HA1 GLY     5      36.890  38.030  19.850  1.00  0.00            
ATOM     54  HA2 GLY     5      38.500  37.930  19.350  1.00  0.00            
ATOM     55  C   GLY     5      38.300  37.840  21.510  1.00  0.00            
ATOM     56  O   GLY     5      39.280  38.260  22.120  1.00  0.00            
ATOM     57  N   SER     6      37.550  36.840  21.990  1.00  0.00            
ATOM     58  H   SER     6      36.790  36.610  21.380  1.00  0.00            
ATOM     59  CA  SER     6      38.030  35.950  23.040  1.00  0.00            
ATOM     60  HA  SER     6      38.320  36.480  23.950  1.00  0.00            
ATOM     61  CB  SER     6      36.930  34.920  23.300  1.00  0.00            
ATOM     62  HB1 SER     6      37.370  34.120  23.900  1.00  0.00            
ATOM     63  HB2 SER     6      36.570  34.510  22.340  1.00  0.00            
ATOM     64  OG  SER     6      35.800  35.360  24.010  1.00  0.00            
ATOM     65  HG  SER     6      35.330  35.850  23.320  1.00  0.00            
ATOM     66  C   SER     6      39.330  35.330  22.550  1.00  0.00            
ATOM     67  O   SER     6      40.220  35.250  23.380  1.00  0.00            
ATOM     68  N   ASN     7      39.510  35.010  21.270  1.00  0.00            
ATOM     69  H   ASN     7      38.780  35.310  20.640  1.00  0.00            
ATOM     70  CA  ASN     7      40.810  34.780  20.670  1.00  0.00            
ATOM     71  HA  ASN     7      41.570  34.390  21.360  1.00  0.00            
ATOM     72  CB  ASN     7      40.670  33.670  19.640  1.00  0.00            
ATOM     73  HB1 ASN     7      40.180  33.910  18.690  1.00  0.00            
ATOM     74  HB2 ASN     7      40.200  32.820  20.110  1.00  0.00            
ATOM     75  CG  ASN     7      42.050  33.220  19.170  1.00  0.00            
ATOM     76  OD1 ASN     7      43.090  33.610  19.680  1.00  0.00            
ATOM     77  ND2 ASN     7      42.060  32.370  18.130  1.00  0.00            
ATOM     78 1HD2 ASN     7      41.200  32.130  17.670  1.00  0.00            
ATOM     79 2HD2 ASN     7      42.920  31.880  17.920  1.00  0.00            
ATOM     80  C   ASN     7      41.310  36.010  19.920  1.00  0.00            
ATOM     81  O   ASN     7      40.600  36.570  19.090  1.00  0.00            
ATOM     82  N   LYS     8      42.540  36.460  20.190  1.00  0.00            
ATOM     83  H   LYS     8      43.210  35.930  20.700  1.00  0.00            
ATOM     84  CA  LYS     8      43.010  37.670  19.540  1.00  0.00            
ATOM     85  HA  LYS     8      42.120  38.300  19.460  1.00  0.00            
ATOM     86  CB  LYS     8      44.170  38.270  20.330  1.00  0.00            
ATOM     87  HB1 LYS     8      44.450  39.200  19.840  1.00  0.00            
ATOM     88  HB2 LYS     8      44.990  37.590  20.150  1.00  0.00            
ATOM     89  CG  LYS     8      43.850  38.620  21.770  1.00  0.00            
ATOM     90  HG1 LYS     8      43.610  37.700  22.310  1.00  0.00            
ATOM     91  HG2 LYS     8      42.920  39.210  21.810  1.00  0.00            
ATOM     92  CD  LYS     8      44.960  39.360  22.510  1.00  0.00            
ATOM     93  HD1 LYS     8      45.230  40.170  21.830  1.00  0.00            
ATOM     94  HD2 LYS     8      45.750  38.650  22.720  1.00  0.00            
ATOM     95  CE  LYS     8      44.420  40.090  23.740  1.00  0.00            
ATOM     96  HE1 LYS     8      43.570  40.710  23.480  1.00  0.00            
ATOM     97  HE2 LYS     8      45.270  40.660  24.140  1.00  0.00            
ATOM     98  NZ  LYS     8      44.040  39.260  24.900  1.00  0.00            
ATOM     99  HZ1 LYS     8      44.770  38.610  25.120  1.00  0.00            
ATOM    100  HZ2 LYS     8      43.190  38.760  24.680  1.00  0.00            
ATOM    101  HZ3 LYS     8      43.840  39.790  25.740  1.00  0.00            
ATOM    102  C   LYS     8      43.470  37.430  18.110  1.00  0.00            
ATOM    103  O   LYS     8      43.190  38.310  17.290  1.00  0.00            
ATOM    104  N   GLY     9      44.060  36.310  17.680  1.00  0.00            
ATOM    105  H   GLY     9      44.020  35.580  18.380  1.00  0.00            
ATOM    106  CA  GLY     9      44.200  35.910  16.300  1.00  0.00            
ATOM    107  HA1 GLY     9      44.560  36.760  15.720  1.00  0.00            
ATOM    108  HA2 GLY     9      44.920  35.100  16.200  1.00  0.00            
ATOM    109  C   GLY     9      42.980  35.300  15.640  1.00  0.00            
ATOM    110  O   GLY     9      41.850  35.640  15.990  1.00  0.00            
ATOM    111  N   NME    10      43.170  34.440  14.630  1.00  0.00            
ATOM    112  H   NME    10      44.090  34.010  14.590  1.00  0.00            
ATOM    113  CH3 NME    10      42.240  34.010  13.610  1.00  0.00            
ATOM    114 1HH3 NME    10      41.490  34.790  13.480  1.00  0.00            
ATOM    115 2HH3 NME    10      42.820  33.850  12.700  1.00  0.00            
ATOM    116 3HH3 NME    10      41.780  33.070  13.950  1.00  0.00            
TER
ENDMDL
MODEL        4
ATOM      1 1HH3 ACE     1      32.220  42.310  15.030  1.00  0.00            
ATOM      2  CH3 ACE     1      32.980  41.520  15.040  1.00  0.00            
ATOM      3 2HH3 ACE     1      32.870  40.850  14.180  1.00  0.00            
ATOM      4 3HH3 ACE     1      32.900  40.940  15.960  1.00  0.00            
ATOM      5  C   ACE     1      34.310  42.160  14.710  1.00  0.00            
ATOM      6  O   ACE     1      34.760  42.330  13.570  1.00  0.00            
ATOM      7  N   GLU     2      35.060  42.580  15.740  1.00  0.00            
ATOM      8  H   GLU     2      35.770  43.240  15.430  1.00  0.00            
ATOM      9  CA  GLU     2      35.060  42.180  17.130  1.00  0.00            
ATOM     10  HA  GLU     2      34.060  41.890  17.430  1.00  0.00            
ATOM     11  CB  GLU     2      36.000  40.990  17.280  1.00  0.00            
ATOM     12  HB1 GLU     2      36.310  40.920  18.330  1.00  0.00            
ATOM     13  HB2 GLU     2      36.930  41.150  16.730  1.00  0.00            
ATOM     14  CG  GLU     2      35.240  39.690  17.030  1.00  0.00            
ATOM     15  HG1 GLU     2      34.630  39.780  16.130  1.00  0.00            
ATOM     16  HG2 GLU     2      34.510  39.520  17.820  1.00  0.00            
ATOM     17  CD  GLU     2      36.120  38.470  16.840  1.00  0.00            
ATOM     18  OE1 GLU     2      35.990  37.510  17.630  1.00  0.00            
ATOM     19  OE2 GLU     2      37.010  38.500  15.950  1.00  0.00            
ATOM     20  C   GLU     2      35.520  43.350  18.000  1.00  0.00            
ATOM     21  O   GLU     2      36.450  44.040  17.590  1.00  0.00            
ATOM     22  N   ASP     3      34.960  43.420  19.200  1.00  0.00            
ATOM     23  H   ASP     3      34.360  42.650  19.440  1.00  0.00            
ATOM     24  CA  ASP     3      35.290  44.310  20.300  1.00  0.00            
ATOM     25  HA  ASP     3      35.320  45.330  19.920  1.00  0.00            
ATOM     26  CB  ASP     3      34.160  44.210  21.310  1.00  0.00            
ATOM     27  HB1 ASP     3      34.100  43.220  21.750  1.00  0.00            
ATOM     28  HB2 ASP     3      33.180  44.390  20.860  1.00  0.00            
ATOM     29  CG  ASP     3      34.340  45.230  22.430  1.00  0.00            
ATOM     30  OD1 ASP     3      34.180  46.440  22.140  1.00  0.00            
ATOM     31  OD2 ASP     3      34.640  44.860  23.590  1.00  0.00            
ATOM     32  C   ASP     3      36.660  44.010  20.920  1.00  0.00            
ATOM     33  O   ASP     3      37.460  44.900  21.190  1.00  0.00            
ATOM     34  N   VAL     4      36.840  42.720  21.210  1.00  0.00            
ATOM     35  H   VAL     4      36.150  42.040  20.920  1.00  0.00            
ATOM     36  CA  VAL     4      38.160  42.230  21.570  1.00  0.00            
ATOM     37  HA  VAL     4      38.780  43.000  22.010  1.00  0.00            
ATOM     38  CB  VAL     4      38.070  41.130  22.630  1.00  0.00            
ATOM     39  HB  VAL     4      37.530  40.320  22.150  1.00  0.00            
ATOM     40  CG1 VAL     4      39.430  40.740  23.190  1.00  0.00            
ATOM     41 1HG1 VAL     4      39.310  39.840  23.800  1.00  0.00            
ATOM     42 2HG1 VAL     4      39.740  41.600  23.800  1.00  0.00            
ATOM     43 3HG1 VAL     4      40.200  40.470  22.470  1.00  0.00            
ATOM     44  CG2 VAL     4      37.110  41.560  23.730  1.00  0.00            
ATOM     45 1HG2 VAL     4      36.070  41.690  23.410  1.00  0.00            
ATOM     46 2HG2 VAL     4      37.520  42.470  24.150  1.00  0.00            
ATOM     47 3HG2 VAL     4      37.200  40.860  24.560  1.00  0.00            
ATOM     48  C   VAL     4      38.850  41.640  20.330  1.00  0.00            
ATOM     49  O   VAL     4      39.710  42.350  19.820  1.00  0.00            
ATOM     50  N   GLY     5      38.480  40.460  19.850  1.00  0.00            
ATOM     51  H   GLY     5      37.610  40.090  20.190  1.00  0.00            
ATOM     52  CA  GLY     5      39.110  39.550  18.910  1.00  0.00            
ATOM     53  HA1 GLY     5      38.550  39.660  17.980  1.00  0.00            
ATOM     54  HA2 GLY     5      40.120  39.880  18.720  1.00  0.00            
ATOM     55  C   GLY     5      39.250  38.120  19.410  1.00  0.00            
ATOM     56  O   GLY     5      39.860  37.800  20.430  1.00  0.00            
ATOM     57  N   SER     6      38.670  37.170  18.670  1.00  0.00            
ATOM     58  H   SER     6      38.080  37.460  17.910  1.00  0.00            
ATOM     59  CA  SER     6      39.040  35.780  18.790  1.00  0.00            
ATOM     60  HA  SER     6      38.830  35.450  19.820  1.00  0.00            
ATOM     61  CB  SER     6      37.890  35.000  18.160  1.00  0.00            
ATOM     62  HB1 SER     6      38.040  33.920  18.200  1.00  0.00            
ATOM     63  HB2 SER     6      38.010  35.190  17.100  1.00  0.00            
ATOM     64  OG  SER     6      36.650  35.370  18.720  1.00  0.00            
ATOM     65  HG  SER     6      36.420  36.260  18.450  1.00  0.00            
ATOM     66  C   SER     6      40.450  35.350  18.420  1.00  0.00            
ATOM     67  O   SER     6      40.860  34.250  18.760  1.00  0.00            
ATOM     68  N   ASN     7      41.240  36.240  17.800  1.00  0.00            
ATOM     69  H   ASN     7      40.940  37.200  17.700  1.00  0.00            
ATOM     70  CA  ASN     7      42.550  35.910  17.290  1.00  0.00            
ATOM     71  HA  ASN     7      42.910  35.000  17.780  1.00  0.00            
ATOM     72  CB  ASN     7      42.400  35.800  15.770  1.00  0.00            
ATOM     73  HB1 ASN     7      41.910  36.700  15.440  1.00  0.00            
ATOM     74  HB2 ASN     7      41.770  34.970  15.460  1.00  0.00            
ATOM     75  CG  ASN     7      43.750  35.600  15.080  1.00  0.00            
ATOM     76  OD1 ASN     7      44.490  36.530  14.790  1.00  0.00            
ATOM     77  ND2 ASN     7      44.160  34.360  14.820  1.00  0.00            
ATOM     78 1HD2 ASN     7      43.680  33.550  15.200  1.00  0.00            
ATOM     79 2HD2 ASN     7      45.000  34.200  14.290  1.00  0.00            
ATOM     80  C   ASN     7      43.450  37.110  17.560  1.00  0.00            
ATOM     81  O   ASN     7      43.030  38.240  17.380  1.00  0.00            
ATOM     82  N   LYS     8      44.670  36.840  18.060  1.00  0.00            
ATOM     83  H   LYS     8      44.910  35.880  18.220  1.00  0.00            
ATOM     84  CA  LYS     8      45.730  37.840  18.150  1.00  0.00            
ATOM     85  HA  LYS     8      45.440  38.680  17.520  1.00  0.00            
ATOM     86  CB  LYS     8      45.690  38.490  19.540  1.00  0.00            
ATOM     87  HB1 LYS     8      46.540  39.150  19.700  1.00  0.00            
ATOM     88  HB2 LYS     8      45.950  37.700  20.250  1.00  0.00            
ATOM     89  CG  LYS     8      44.540  39.330  20.080  1.00  0.00            
ATOM     90  HG1 LYS     8      43.780  38.560  20.110  1.00  0.00            
ATOM     91  HG2 LYS     8      44.270  39.990  19.250  1.00  0.00            
ATOM     92  CD  LYS     8      44.750  40.060  21.410  1.00  0.00            
ATOM     93  HD1 LYS     8      45.720  40.550  21.410  1.00  0.00            
ATOM     94  HD2 LYS     8      44.770  39.330  22.220  1.00  0.00            
ATOM     95  CE  LYS     8      43.620  41.060  21.660  1.00  0.00            
ATOM     96  HE1 LYS     8      42.710  40.470  21.830  1.00  0.00            
ATOM     97  HE2 LYS     8      43.430  41.670  20.780  1.00  0.00            
ATOM     98  NZ  LYS     8      43.810  41.830  22.900  1.00  0.00            
ATOM     99  HZ1 LYS     8      44.580  42.490  22.840  1.00  0.00            
ATOM    100  HZ2 LYS     8      44.040  41.280  23.700  1.00  0.00            
ATOM    101  HZ3 LYS     8      42.970  42.370  23.020  1.00  0.00            
ATOM    102  C   LYS     8      47.070  37.220  17.810  1.00  0.00            
ATOM    103  O   LYS     8      47.090  36.090  17.320  1.00  0.00            
ATOM    104  N   GLY     9      48.110  38.050  17.970  1.00  0.00            
ATOM    105  H   GLY     9      47.940  39.010  18.230  1.00  0.00            
ATOM    106  CA  GLY     9      49.500  37.620  17.970  1.00  0.00            
ATOM    107  HA1 GLY     9      50.020  38.110  18.790  1.00  0.00            
ATOM    108  HA2 GLY     9      49.740  36.560  18.140  1.00  0.00            
ATOM    109  C   GLY     9      50.230  38.120  16.730  1.00  0.00            
ATOM    110  O   GLY     9      51.320  37.580  16.510  1.00  0.00            
ATOM    111  N   NME    10      49.620  39.020  15.950  1.00  0.00            
ATOM    112  H   NME    10      48.710  39.400  16.170  1.00  0.00            
ATOM    113  CH3 NME    10      50.220  39.610  14.770  1.00  0.00            
ATOM    114 1HH3 NME    10      51.270  39.890  14.940  1.00  0.00            
ATOM    115 2HH3 NME    10      50.160  39.060  13.850  1.00  0.00            
ATOM    116 3HH3 NME    10      49.760  40.550  14.490  1.00  0.00            
TER
ENDMDL
MODEL        5
ATOM      1 1HH3 ACE     1      32.440  44.320  15.180  1.00  0.00            
ATOM      2  CH3 ACE     1      32.190  43.260  15.120  1.00  0.00            
ATOM      3 2HH3 ACE     1      33.020  42.580  14.980  1.00  0.00            
ATOM      4 3HH3 ACE     1      31.470  43.140  14.310  1.00  0.00            
ATOM      5  C   ACE     1      31.620  43.190  16.540  1.00  0.00            
ATOM      6  O   ACE     1      30.450  43.550  16.670  1.00  0.00            
ATOM      7  N   GLU     2      32.290  42.770  17.610  1.00  0.00            
ATOM      8  H   GLU     2      31.930  43.100  18.500  1.00  0.00            
ATOM      9  CA  GLU     2      33.650  42.270  17.620  1.00  0.00            
ATOM     10  HA  GLU     2      34.090  42.730  16.730  1.00  0.00            
ATOM     11  CB  GLU     2      34.490  42.740  18.800  1.00  0.00            
ATOM     12  HB1 GLU     2      35.410  42.160  18.860  1.00  0.00            
ATOM     13  HB2 GLU     2      34.110  42.520  19.800  1.00  0.00            
ATOM     14  CG  GLU     2      34.730  44.250  18.730  1.00  0.00            
ATOM     15  HG1 GLU     2      33.830  44.810  18.510  1.00  0.00            
ATOM     16  HG2 GLU     2      35.420  44.460  17.910  1.00  0.00            
ATOM     17  CD  GLU     2      35.310  44.830  20.010  1.00  0.00            
ATOM     18  OE1 GLU     2      36.550  44.880  20.160  1.00  0.00            
ATOM     19  OE2 GLU     2      34.550  45.130  20.960  1.00  0.00            
ATOM     20  C   GLU     2      33.730  40.750  17.660  1.00  0.00            
ATOM     21  O   GLU     2      32.890  40.180  18.350  1.00  0.00            
ATOM     22  N   ASP     3      34.690  40.100  16.990  1.00  0.00            
ATOM     23  H   ASP     3      35.340  40.670  16.480  1.00  0.00            
ATOM     24  CA  ASP     3      34.740  38.650  17.020  1.00  0.00            
ATOM     25  HA  ASP     3      33.760  38.200  16.830  1.00  0.00            
ATOM     26  CB  ASP     3      35.600  38.220  15.840  1.00  0.00            
ATOM     27  HB1 ASP     3      36.570  38.700  15.820  1.00  0.00            
ATOM     28  HB2 ASP     3      35.120  38.580  14.920  1.00  0.00            
ATOM     29  CG  ASP     3      35.680  36.710  15.720  1.00  0.00            
ATOM     30  OD1 ASP     3      34.600  36.060  15.730  1.00  0.00            
ATOM     31  OD2 ASP     3      36.830  36.230  15.680  1.00  0.00            
ATOM     32  C   ASP     3      35.280  38.070  18.320  1.00  0.00            
ATOM     33  O   ASP     3      34.850  36.960  18.660  1.00  0.00            
ATOM     34  N   VAL     4      36.190  38.710  19.060  1.00  0.00            
ATOM     35  H   VAL     4      36.540  39.630  18.860  1.00  0.00            
ATOM     36  CA  VAL     4      36.750  38.250  20.310  1.00  0.00            
ATOM     37  HA  VAL     4      36.110  37.480  20.730  1.00  0.00            
ATOM     38  CB  VAL     4      38.120  37.600  20.150  1.00  0.00            
ATOM     39  HB  VAL     4      38.120  36.880  19.330  1.00  0.00            
ATOM     40  CG1 VAL     4      39.240  38.530  19.720  1.00  0.00            
ATOM     41 1HG1 VAL     4      39.450  39.260  20.510  1.00  0.00            
ATOM     42 2HG1 VAL     4      38.900  39.070  18.830  1.00  0.00            
ATOM     43 3HG1 VAL     4      40.100  37.940  19.450  1.00  0.00            
ATOM     44  CG2 VAL     4      38.480  36.830  21.420  1.00  0.00            
ATOM     45 1HG2 VAL     4      37.670  36.210  21.770  1.00  0.00            
ATOM     46 2HG2 VAL     4      38.660  37.520  22.230  1.00  0.00            
ATOM     47 3HG2 VAL     4      39.370  36.230  21.200  1.00  0.00            
ATOM     48  C   VAL     4      36.730  39.380  21.340  1.00  0.00            
ATOM     49  O   VAL     4      36.510  39.110  22.520  1.00  0.00            
ATOM     50  N   GLY     5      37.060  40.640  21.020  1.00  0.00            
ATOM     51  H   GLY     5      37.500  40.730  20.120  1.00  0.00            
ATOM     52  CA  GLY     5      37.140  41.770  21.910  1.00  0.00            
ATOM     53  HA1 GLY     5      36.840  42.710  21.440  1.00  0.00            
ATOM     54  HA2 GLY     5      36.510  41.600  22.790  1.00  0.00            
ATOM     55  C   GLY     5      38.590  42.070  22.290  1.00  0.00            
ATOM     56  O   GLY     5      39.480  41.730  21.510  1.00  0.00            
ATOM     57  N   SER     6      38.810  42.690  23.440  1.00  0.00            
ATOM     58  H   SER     6      37.950  42.880  23.930  1.00  0.00            
ATOM     59  CA  SER     6      40.060  43.210  23.980  1.00  0.00            
ATOM     60  HA  SER     6      40.540  44.000  23.410  1.00  0.00            
ATOM     61  CB  SER     6      39.740  43.920  25.300  1.00  0.00            
ATOM     62  HB1 SER     6      39.040  44.710  25.050  1.00  0.00            
ATOM     63  HB2 SER     6      40.690  44.340  25.600  1.00  0.00            
ATOM     64  OG  SER     6      39.180  43.100  26.310  1.00  0.00            
ATOM     65  HG  SER     6      39.330  43.550  27.150  1.00  0.00            
ATOM     66  C   SER     6      41.120  42.190  24.360  1.00  0.00            
ATOM     67  O   SER     6      42.250  42.520  24.670  1.00  0.00            
ATOM     68  N   ASN     7      40.890  40.890  24.120  1.00  0.00            
ATOM     69  H   ASN     7      39.930  40.590  24.020  1.00  0.00            
ATOM     70  CA  ASN     7      41.860  39.830  24.030  1.00  0.00            
ATOM     71  HA  ASN     7      42.480  39.700  24.920  1.00  0.00            
ATOM     72  CB  ASN     7      41.080  38.530  23.810  1.00  0.00            
ATOM     73  HB1 ASN     7      40.640  38.520  22.810  1.00  0.00            
ATOM     74  HB2 ASN     7      40.280  38.320  24.520  1.00  0.00            
ATOM     75  CG  ASN     7      41.960  37.290  23.890  1.00  0.00            
ATOM     76  OD1 ASN     7      42.280  36.680  22.870  1.00  0.00            
ATOM     77  ND2 ASN     7      42.110  36.790  25.110  1.00  0.00            
ATOM     78 1HD2 ASN     7      41.690  37.310  25.870  1.00  0.00            
ATOM     79 2HD2 ASN     7      42.510  35.880  25.270  1.00  0.00            
ATOM     80  C   ASN     7      42.910  40.040  22.960  1.00  0.00            
ATOM     81  O   ASN     7      44.040  39.630  23.200  1.00  0.00            
ATOM     82  N   LYS     8      42.560  40.630  21.810  1.00  0.00            
ATOM     83  H   LYS     8      41.600  40.870  21.600  1.00  0.00            
ATOM     84  CA  LYS     8      43.500  41.010  20.770  1.00  0.00            
ATOM     85  HA  LYS     8      44.510  40.630  20.920  1.00  0.00            
ATOM     86  CB  LYS     8      43.000  40.410  19.460  1.00  0.00            
ATOM     87  HB1 LYS     8      43.690  40.960  18.810  1.00  0.00            
ATOM     88  HB2 LYS     8      41.990  40.800  19.270  1.00  0.00            
ATOM     89  CG  LYS     8      43.200  38.910  19.290  1.00  0.00            
ATOM     90  HG1 LYS     8      42.750  38.430  20.140  1.00  0.00            
ATOM     91  HG2 LYS     8      44.260  38.680  19.350  1.00  0.00            
ATOM     92  CD  LYS     8      42.580  38.350  18.010  1.00  0.00            
ATOM     93  HD1 LYS     8      43.130  38.580  17.100  1.00  0.00            
ATOM     94  HD2 LYS     8      41.610  38.830  17.910  1.00  0.00            
ATOM     95  CE  LYS     8      42.370  36.860  18.240  1.00  0.00            
ATOM     96  HE1 LYS     8      41.650  36.700  19.050  1.00  0.00            
ATOM     97  HE2 LYS     8      43.370  36.540  18.510  1.00  0.00            
ATOM     98  NZ  LYS     8      41.990  36.100  17.030  1.00  0.00            
ATOM     99  HZ1 LYS     8      41.930  35.130  17.300  1.00  0.00            
ATOM    100  HZ2 LYS     8      42.720  36.180  16.330  1.00  0.00            
ATOM    101  HZ3 LYS     8      41.100  36.380  16.660  1.00  0.00            
ATOM    102  C   LYS     8      43.610  42.530  20.670  1.00  0.00            
ATOM    103  O   LYS     8      42.560  43.170  20.710  1.00  0.00            
ATOM    104  N   GLY     9      44.830  43.060  20.640  1.00  0.00            
ATOM    105  H   GLY     9      45.550  42.360  20.770  1.00  0.00            
ATOM    106  CA  GLY     9      45.230  44.430  20.440  1.00  0.00            
ATOM    107  HA1 GLY     9      44.640  45.140  21.010  1.00  0.00            
ATOM    108  HA2 GLY     9      46.250  44.470  20.840  1.00  0.00            
ATOM    109  C   GLY     9      45.080  44.950  19.010  1.00  0.00            
ATOM    110  O   GLY     9      44.100  44.640  18.330  1.00  0.00            
ATOM    111  N   NME    10      45.980  45.830  18.580  1.00  0.00            
ATOM    112  H   NME    10      46.680  46.060  19.260  1.00  0.00            
ATOM    113  CH3 NME    10      46.040  46.440  17.260  1.00  0.00            
ATOM    114 1HH3 NME    10      45.940  45.630  16.540  1.00  0.00            
ATOM    115 2HH3 NME    10      45.170  47.090  17.170  1.00  0.00            
ATOM    116 3HH3 NME    10      46.990  46.960  17.110  1.00  0.00            
TER
ENDMDL
END
